# Supplementary material for: Oxidative Stress-Induced TRPV2 Expression Increase Is Involved in Diabetic Cataracts and Apoptosis of Lens Epithelial Cells in a High-Glucose Environment
Source: Cells. 2022 Apr 2;11(7):1196. doi: 10.3390/cells11071196 (PMC8998065; doi:10.3390/cells11071196)
Supplement: Supplementary file 1 [file cells-11-01196-s001.zip]

Archive with 1 entries (1 files):
- cells-1600352-supplementary.pdf
